# Supplementary material for: Genome-Wide Profiling of Small RNAs and Degradome Revealed Conserved Regulations of miRNAs on Auxin-Responsive Genes during Fruit Enlargement in Peaches
Source: Int J Mol Sci. 2017 Dec 13;18(12):2599. doi: 10.3390/ijms18122599 (PMC5751202; doi:10.3390/ijms18122599)
Supplement: Supplementary file 1 [file ijms-18-02599-s001.zip]

Archive with 5 entries (5 files):
- Supplementary Table/Supplementary table 1.xlsx
- Supplementary Table/Supplementary table 2.xlsx
- Supplementary Table/Supplementary table 3.xlsx
- Supplementary Table/Supplementary table 4.xlsx
- Supplementary Table/Supplementary table 5.xlsx
