# Supplementary material for: Genome-Wide Profiling of Small RNAs and Degradome Revealed Conserved Regulations of miRNAs on Auxin-Responsive Genes during Fruit Enlargement in Peaches
Source: Int J Mol Sci. 2017 Dec 13;18(12):2599. doi: 10.3390/ijms18122599 (PMC5751202; doi:10.3390/ijms18122599)
Supplement: Supplementary file 1 [file ijms-18-02599-s001.zip › Supplementary Table/Supplementary table 1.xlsx]

## Sheet: Supplementary table 2
Supplementary table 2 List of conserved miRNAs obtained from mock and NAA-treated mesocarp of peach
miRNA Family	miRNA sequence	Orientation	Length	Counts of miRNAs
				Mock	NAA
miR156	TTGACAGAAGATAGAGAGCAC	5’	21	65	161
miR160	TGCCTGGCTCCCTGTATGCCA	5’	21	367	852
miR162	TCGATAAACCTCTGCATCCAG	3’	21	427	652
miR164d	TGGAGAAGCAGGGCACGTGCA	5’	21	3654	15114
miR164a	TGGAGAAGCAGGGCACGTGCC	5’	21	50	158
miR166	TCGGACCAGGCTTCATTCCCC	3’	21	19450	58
miR167	TGAAGCTGCCAGCATGATCTG	5’	21	46	48
miR168	TCGCTTGGTGCAGGTCGGGAA	5’	21	1524	2354
miR171	TTGAGCCGCGCCAATATCACT	3’	21	59	45
miR172	AGAATCTTGATGATGCTGCAT	3’	21	5	7
miR390	AAGCTCAGGAGGGATAGCGCC	5’	21	8	13
miR396b	TTCCACAGCTTTCTTGAACTG	5’	21	9460	24360
miR396d	TTCCACAGCTTTCTTGAACTT	5’	21	779	2533
miR398	CGTGTTCTCAGGTCGCCCCTG	3’	21	71	606
miR399	TGCCAAAGGAGAATTGCCCTG	3’	21	47	130
miR403	TTAGATTCACGCACAAACTCG	3’	21	224	442
miR408b	ACAGGGAACAGGTAGAGCATG	5’	21	15	46
miR408a	TGCACTGCCTCTTCCCTGGCT	3’	21	<3	1322
miR482	TTCCCAAGCCCGCCCATTCCAA	3’	22	3678	3462
miR535	TGACGACGAGAGAGAGCACGC	5’	21	<3	367
miR397	TCATTGAGTGCAGCGTTGATG	5’	21	<3	17
miR395	GTTCCCTTGAACACTTCATTG	5’	21	<3	4
miR393	TCCAAAGGGATCGCATTGATC	5’	21	<3	160
miR2118	TACCGATTCCACCCATTCCGA	3’	21	<3	259
The miRNAs with more than 500 normalized read counts were highlighted.
