# Supplementary material for: Genome-Wide Profiling of Small RNAs and Degradome Revealed Conserved Regulations of miRNAs on Auxin-Responsive Genes during Fruit Enlargement in Peaches
Source: Int J Mol Sci. 2017 Dec 13;18(12):2599. doi: 10.3390/ijms18122599 (PMC5751202; doi:10.3390/ijms18122599)
Supplement: Supplementary file 1 [file ijms-18-02599-s001.zip › Supplementary Table/Supplementary table 2.xlsx]

## Sheet: Supplementary table 3
Supplementary table 3 Novel or candidate miRNAs identified from both control and NAA-treated mesocarp of Peach
miRNA	miRNA sequence	Length	Scaffold	Match site start	Strand	Counts of miRNAs		miRNA* sequence
						Mock	NAA
miRC1	TTTCCGAAACCTCCCATTCCAA(3P)	22	scaffold_1	29646020	+	837	1183	GGGTGAGAGGTTGCCGGAAAGA(5P)
miRC2	CTTTGCCAACCCCGCCCATTCC(3P)	22	scaffold_1	29648205	+	34	50	GGAATGAGCGTGTTGGAAAAG(5P)
miRC3	GTTGGGGGCTCTTTTGGGACG(3P)	21	scaffold_3	9747626	-	86	102	TCCCTCAAGGGCTCCCAATATT(5P)
miRC4a	TCTCATGTTCTCTGTAGCCCT(5P)	21	scaffold_1	40186753	+	33	69	GCTCTGGAGACCATGAGATCT(3P)
miRC4b	ATCTCATGTTCTCTGTAGCCC(5P)	21	scaffold_1	40163793	+		5	GCTCTGGAGACCATGAGATCT(3P)
miRC5	TTCCCAAGCCCGCCCATTCCAT(3P)	22	scaffold_3	10579246	+	43	45	GGAATGGGCTGTTTGGGATT(5P)
miRC6	ATTGCTGATCACCTCTCTAAT(5P)	21	scaffold_4	14225505	+	7	16	TAGAGAGATGGTCAGCAATGT(3P)
miRC7	TGAGTCAGGAATGAGTAGCC(5P)	20	scaffold_4	16688218	-	74	281	CGGCTTGCTCATTCCTGACTCTTAT（3P）
miRC8	CGTGTTCTCAGGTCGCCCCTT(3P)	21	scaffold_4	22864875	-	10	93	GGGGTGACCTGAGATCACATT(5P)
miRC9	ACTCTCCCTCAAAGGCTTCTAG(5P)	22	scaffold_5	11892544	+	43	116	CGAAGCCTTTGGGGAGAGTAA(3P)
miRC10	TTGACAATTCCGGTGAGGGCA(5P)	21	scaffold_7	18921278	+	216	463	TCACCGGAATTGTCAAAATGA(3P)
miRC11	ATGCTTGGCTTAGTTAGGATT(3P)	21	scaffold_8	5473566	-	22	21	CTCAGAACCCTAACTAAGCCAAGC(5P)
miRC12a	TAACTGCGACAACTAGACCTG(3P)	21	scaffold_2	2163122	+	761	1668	TCAAGTTGTCGCAGTTAAGAGT(5P)
miRC12b	TAACTGCGACAACTTTACCTG(3P)	21	scaffold_6	13266150	+	43		TCAAGTTGTCGCAGTTAAGAGT(5P)
miRC12c	TTAACTGCGACAACTAGACCT(3P)	21	scaffold_2	2163037	_		417	TAGTTGTCGCAGTTAAGAGGC(5P)
miRC13	TCCGGCTGATCTCAAAAGGAT(3P)	21	scaffold_5	13892865	_	31	77	TCGATCCTTTTGAGATCAGCCGGA(5P)
The miRNAs with more than 500 normalized read counts were highlighted.
