# Supplementary material for: Genome-Wide Profiling of Small RNAs and Degradome Revealed Conserved Regulations of miRNAs on Auxin-Responsive Genes during Fruit Enlargement in Peaches
Source: Int J Mol Sci. 2017 Dec 13;18(12):2599. doi: 10.3390/ijms18122599 (PMC5751202; doi:10.3390/ijms18122599)
Supplement: Supplementary file 1 [file ijms-18-02599-s001.zip › Supplementary Table/Supplementary table 3.xlsx]

## Sheet: Supplementary table 4
Supplementary table 4 Data summary of degradome library
Sample	Raw Reads	Unique Raw Reads	cDNA Mapped Reads	Total Number of input cDNAs	Total Number of covered cDNAs
Mock	12358117	2997306	309863	28702	15705
NAA	13323794	1745080	722534	28702	17956
