# Supplementary material for: Genome-Wide Profiling of Small RNAs and Degradome Revealed Conserved Regulations of miRNAs on Auxin-Responsive Genes during Fruit Enlargement in Peaches
Source: Int J Mol Sci. 2017 Dec 13;18(12):2599. doi: 10.3390/ijms18122599 (PMC5751202; doi:10.3390/ijms18122599)
Supplement: Supplementary file 1 [file ijms-18-02599-s001.zip › Supplementary Table/Supplementary table 4.xlsx]

## Sheet: Supplementary table 5
Supplementary table 5 Targets for known miRNAs in peach identified by degradome sequencing
miRNA ID	Target ID	Mock cleavage site	Mock confidence	Mock P-value	Mock count	NAA cleavage site	NAA confidence	NAA P-value	NAA count	Target annotation
miR156a	ppa012607m	791	high	0.008	5	N/A	N/A	N/A	N/A	Squamosa promoter-binding protein 2
miR156-p5	ppa004840m	44	intemediate	0.0282	0.666667	N/A	N/A	N/A	N/A	unknown protein
miR156-p5	ppa010162m	49	high	0.0112	3.5	N/A	N/A	N/A	N/A	14-3-3-like protein B
miR156-p5	ppa012591m	52	intemediate	0.0282	0.571429	N/A	N/A	N/A	N/A	Universal stress protein A-like protein
miR156-p5	ppa010691m	56	intemediate	0.0287	0.3	N/A	N/A	N/A	N/A
miR156-p5	ppa009498m	63	intemediate	0.0282	0.3	N/A	N/A	N/A	N/A	Homeobox-leucine zipper protein ATHB-13
miR156-p5	ppa018897m	133	intemediate	0.0287	0.3	N/A	N/A	N/A	N/A
miR156-p5	ppa010591m	151	intemediate	0.0442	0.3	N/A	N/A	N/A	N/A
miR156-p5	ppa012981m	435	intemediate	0.0282	0.3	N/A	N/A	N/A	N/A
miR156-p5	ppa013510m	629	intemediate	0.0442	0.5	N/A	N/A	N/A	N/A	Auxin-repressed 12.5 kDa protein
miR156-p5	ppa004699m	642	intemediate	0.0447	0.928571	N/A	N/A	N/A	N/A	F-box only protein 6
miR156-p5	ppa010764m	N/A	N/A	N/A	N/A	19	high	0.0202	3	Inhibitor of growth protein 5
miR157a	ppa012607m	791	high	0.00554	5	N/A	N/A	N/A	N/A	Squamosa promoter-binding protein 2
miR157a-5p	ppa012607m	791	high	0.000988	5	791	intermediate	0.0214	4	Squamosa promoter-binding protein 2
miR160	ppa003136m	1346	high	0.00209	8	1346	high	0.003	3	Auxin response factor 17
miR160	ppa002195m	1591	high	0.00222	8	1591	high	0.003	12
miR160a	ppa003136m	1346	high	0.00326	8	1346	high	0.00466	3	Auxin response factor 17
miR160a	ppa002195m	1591	high	0.00345	8	1591	high	0.00466	12
miR160c	ppa003136m	1346	high	0.00604	8	1346	high	0.00864	3	Auxin response factor 17
miR160c	ppa002195m	1591	high	0.0064	8	1591	high	0.00864	12
miR162	ppa000070m	3261	low	0.0413	1	3261	high	0.0015	5	Endoribonuclease Dicer homolog
miR162a	ppa000070m	N/A	N/A	N/A	N/A	3261	high	0.00183	5	Endoribonuclease Dicer homolog
miR164a	ppa008801m	632	high	0.00136	8	632	high	0.00183	10	NAC domain-containing protein 21/22
miR164b	ppa008801m	632	high	0.00123	8	632	high	0.00167	10	NAC domain-containing protein 21/22
miR164c	ppa008801m	633	low	0.0413	1	N/A	N/A	N/A	N/A	NAC domain-containing protein 21/22
miR164h-5p	ppa020898m	2202	high	0.00603	4	2202	high	0.00815	2	Mitogen-activated protein kiNAse kiNAse kiNAse 2
miR165a	ppa001378m	565	high	0.0037	2	N/A	N/A	N/A	N/A	Homeobox-leucine zipper protein REVOLUTA
miR165a	ppa001386m	574	high	0.0037	6.5	N/A	N/A	N/A	N/A	Homeobox-leucine zipper protein ATHB-8
miR165a	ppa001343m	589	high	0.0037	38	N/A	N/A	N/A	N/A	Homeobox-leucine zipper protein ATHB-14
miR165a	ppa001405m	615	high	0.000988	6.5	N/A	N/A	N/A	N/A	Homeobox-leucine zipper protein ATHB-15
miR166a	ppa001378m	565	high	0.00333	2	N/A	N/A	N/A	N/A	Homeobox-leucine zipper protein REVOLUTA
miR166a	ppa001386m	574	high	0.00333	6.5	N/A	N/A	N/A	N/A	Homeobox-leucine zipper protein ATHB-8
miR166a	ppa001343m	589	high	0.00333	38	N/A	N/A	N/A	N/A	Homeobox-leucine zipper protein ATHB-14
miR166a	ppa001405m	615	high	0.00123	6.5	N/A	N/A	N/A	N/A	Homeobox-leucine zipper protein ATHB-15
miR166a	ppa001405m	616	low	0.0413	0.5	N/A	N/A	N/A	N/A	Homeobox-leucine zipper protein ATHB-15
miR166a-p3	ppa012825m	359	high	0.0463	6	N/A	N/A	N/A	N/A	"30S ribosomal protein S17, chloroplastic"
miR166a-p3	ppa000938m	N/A	N/A	N/A	N/A	119	intermediate	0.0288	0.75	Vacuolar protein sorting-associated protein 41 homolog
miR166a-p3	ppa001439m	N/A	N/A	N/A	N/A	212	high	0.0287	2
miR166b	ppa001378m	565	high	0.00222	2	N/A	N/A	N/A	N/A	Homeobox-leucine zipper protein REVOLUTA
miR166b	ppa001386m	574	high	0.00222	6.5	N/A	N/A	N/A	N/A	Homeobox-leucine zipper protein ATHB-8
miR166b	ppa001343m	589	high	0.00136	38	N/A	N/A	N/A	N/A	Homeobox-leucine zipper protein ATHB-14
miR166b	ppa001405m	615	high	0.00123	6.5	N/A	N/A	N/A	N/A	Homeobox-leucine zipper protein ATHB-15
miR166i-p3	ppa001378m	565	high	0.00407	2	N/A	N/A	N/A	N/A	Homeobox-leucine zipper protein REVOLUTA
miR166i-p3	ppa001386m	574	high	0.00407	6.5	N/A	N/A	N/A	N/A	Homeobox-leucine zipper protein ATHB-8
miR166i-p3	ppa001343m	589	high	0.00407	38	N/A	N/A	N/A	N/A	Homeobox-leucine zipper protein ATHB-14
miR166i-p3	ppa001405m	615	high	0.00148	6.5	N/A	N/A	N/A	N/A	Homeobox-leucine zipper protein ATHB-15
miR166k-3p	ppa001378m	565	high	0.0037	2	N/A	N/A	N/A	N/A	Homeobox-leucine zipper protein REVOLUTA
miR166k-3p	ppa001386m	574	high	0.0037	6.5	N/A	N/A	N/A	N/A	Homeobox-leucine zipper protein ATHB-8
miR166k-3p	ppa001343m	589	high	0.0037	38	N/A	N/A	N/A	N/A	Homeobox-leucine zipper protein ATHB-14
miR166k-3p	ppa001405m	615	high	0.000988	6.5	N/A	N/A	N/A	N/A	Homeobox-leucine zipper protein ATHB-15
miR167g-p3	ppa014184m	365	high	0.0459	0.2	N/A	N/A	N/A	N/A
miR168a	ppa000547m	N/A	N/A	N/A	N/A	478	high	0.0025	4	Protein argonaute 1B
miR168a-5p	ppa000547m	N/A	N/A	N/A	N/A	478	high	0.00183	4	Protein argonaute 1B
miR169c	ppa006634m	1252	high	0.00173	8	N/A	N/A	N/A	N/A	Nuclear transcription factor Y subunit A-1
miR169c	ppa012173m	N/A	N/A	N/A	N/A	709	high	0.00183	2	Nuclear transcription factor Y subunit A-7
miR169c	ppa008065m	N/A	N/A	N/A	N/A	1069	high	0.00403	2	Protein TIFY 6B
miR169h	ppa006634m	1252	high	0.00431	8	N/A	N/A	N/A	N/A	Nuclear transcription factor Y subunit A-1
miR169h	ppa012173m	N/A	N/A	N/A	N/A	709	high	0.0015	2	Nuclear transcription factor Y subunit A-7
miR169h	ppa008065m	N/A	N/A	N/A	N/A	1069	high	0.00781	2	Protein TIFY 6B
miR172a	ppa021782m	N/A	N/A	N/A	N/A	1234	high	0.00183	2	Ethylene-responsive transcription factor RAP2-7
miR172l	ppa021782m	N/A	N/A	N/A	N/A	1234	high	0.00167	2	Ethylene-responsive transcription factor RAP2-7
miR2911-p5	ppa005910m	N/A	N/A	N/A	N/A	857	intermediate	0.0423	0.333333	Anthranilate N-benzoyltransferase protein 2
miR2919-p5	ppa012512m	55	intemediate	0.0478	0.5	N/A	N/A	N/A	N/A
miR2919-p5	ppa003043m	112	intemediate	0.0478	0.4	N/A	N/A	N/A	N/A	Protein kiNAse G11A
miR3630-3p	ppa003732m	N/A	N/A	N/A	N/A	1619	high	0.00466	12
miR390b-p5	ppa016199m	N/A	N/A	N/A	N/A	72	intermediate	0.038	0.2	ATTIM23-2; P-P-bond-hydrolysis-driven protein transmembrane transporter/ protein transporter
miR393a	ppa003465m	1612	high	0.00185	6	1612	high	0.0025	11	Protein AUXIN SIGNALING F-BOX 2
miR393a	ppa003344m	1720	high	0.0016	10	1720	high	0.00217	14
miR394a	ppa004699m	2100	intemediate	0.0147	2	N/A	N/A	N/A	N/A	F-box only protein 6
miR394a-5p	ppa004699m	2100	intemediate	0.0113	2	N/A	N/A	N/A	N/A	F-box only protein 6
miR396a	ppa021277m	452	high	0.00128	2	452	high	0.00246	2	AtGRF9 (GROWTH-REGULATING FACTOR 9); transcription activator
miR396a	ppa019623m	749	high	0.0128	2	N/A	N/A	N/A	N/A	AtGRF1 (GROWTH-REGULATING FACTOR 1); transcription activator
miR396a	ppa019623m	749	high	0.00959	2	N/A	N/A	N/A	N/A	AtGRF1 (GROWTH-REGULATING FACTOR 1); transcription activator
miR396a	ppa022685m	N/A	N/A	N/A	N/A	135	high	0.0035	2	unknown protein
miR396a	ppa019752m	N/A	N/A	N/A	N/A	716	high	0.023	3	AtGRF8 (GROWTH-REGULATING FACTOR 8); transcription activator
miR396b	ppa003013m	21	high	0.0165	2	21	high	0.0223	2
miR396b	ppa013087m	424	high	0.0165	52	N/A	N/A	N/A	N/A	calcium-binding EF hand family protein
miR396b	ppa021277m	452	high	0.0156	2	452	high	0.0298	2	AtGRF9 (GROWTH-REGULATING FACTOR 9); transcription activator
miR396b	ppa019623m	749	high	0.0165	2	N/A	N/A	N/A	N/A	AtGRF1 (GROWTH-REGULATING FACTOR 1); transcription activator
miR396b	ppa022685m	N/A	N/A	N/A	N/A	135	high	0.00815	2	unknown protein
miR396b	ppa019752m	N/A	N/A	N/A	N/A	716	high	0.016	3	AtGRF8 (GROWTH-REGULATING FACTOR 8); transcription activator
miR396c	ppa003013m	21	high	0.0188	2	21	high	0.0254	2
miR396c	ppa021277m	452	high	0.00372	2	452	high	0.00714	2	AtGRF9 (GROWTH-REGULATING FACTOR 9); transcription activator
miR396c	ppa019623m	749	high	0.0188	2	N/A	N/A	N/A	N/A	AtGRF1 (GROWTH-REGULATING FACTOR 1); transcription activator
miR396c	ppa019752m	N/A	N/A	N/A	N/A	716	high	0.0339	3	AtGRF8 (GROWTH-REGULATING FACTOR 8); transcription activator
miR405b-p3	ppa008493m	71	high	0.0415	2	N/A	N/A	N/A	N/A	Myb-like protein J
miR408	ppa018507m	18	high	0.000988	37	18	high	0.00133	170
miR408	ppa018507m	N/A	N/A	N/A	N/A	19	intermediate	0.0397	3
miR408a	ppa018507m	18	high	0.00123	37	18	high	0.00167	170
miR408a	ppa004802m	N/A	N/A	N/A	N/A	152	intermediate	0.0423	2
miR408b-p3	ppa018507m	18	high	0.00185	37	18	high	0.0025	170
miR408b-p3	ppa006210m	141	intemediate	0.0405	0.4	N/A	N/A	N/A	N/A
miR408b-p3	ppa010411m	651	high	0.0156	3	N/A	N/A	N/A	N/A	Proteasome subunit alpha type-4
miR408b-p3	ppa024525m	2741	intemediate	0.0402	0.2	N/A	N/A	N/A	N/A	TMV resistance protein N
miR447	ppa013005m	29	intemediate	0.0176	0.3	N/A	N/A	N/A	N/A	unknown protein
miR447	ppa000399m	N/A	N/A	N/A	N/A	1666	high	0.0369	4	Putative nuclear matrix constituent protein 1-like protein
miR473a-5p	ppa012473m	333	high	0.0104	2	N/A	N/A	N/A	N/A	unknown protein
miR482-p5	ppa000031m	N/A	N/A	N/A	N/A	4660	high	0.0294	2	Chromodomain-helicase-DNA-binding protein 5
miR5139	ppa007643m	106	high	0.0289	2	N/A	N/A	N/A	N/A
miR5139	ppa014335m	N/A	N/A	N/A	N/A	312	high	0.0412	2
miR827	ppa004388m	151	low	0.0368	1	151	intermediate	0.0214	2	Uncharacterized membrane protein At1g63010
PC-3p-232203_4	ppa021349m	171	low	0.0457	1	N/A	N/A	N/A	N/A	"Probable FKBP-type peptidyl-prolyl cis-trans isomerase 5, chloroplastic"
PC-3p-518_2429	ppa001142m	1870	high	0.00128	0.5	1870	intermediate	0.0293	0.333333
PC-3p-518_2429	ppa017960m	N/A	N/A	N/A	N/A	1534	high	0.00803	0.333333
PC-3p-518_2429	ppa016443m	N/A	N/A	N/A	N/A	1540	high	0.00599	0.333333
PC-3p-518_2429	ppa019271m	N/A	N/A	N/A	N/A	1849	high	0.00599	0.333333
PC-3p-518_2429	ppa026760m	N/A	N/A	N/A	N/A	2602	high	0.00803	0.333333
PC-3p-559236_1	ppa016353m	40	high	0.0456	0.933333	N/A	N/A	N/A	N/A	zinc finger (C3HC4-type RING finger) family protein
PC-3p-559236_1	ppa008191m	56	intemediate	0.0317	0.2	N/A	N/A	N/A	N/A	11S globulin seed storage protein 2
PC-3p-559236_1	ppa004673m	79	intemediate	0.0317	0.2	N/A	N/A	N/A	N/A	"Glutathione reductase, cytosolic"
PC-3p-575077_1	ppa004081m	2131	low	0.0368	1	N/A	N/A	N/A	N/A
PC-5p-143824_4	ppa000218m	N/A	N/A	N/A	N/A	4535	high	0.00313	2	INVOLVED IN: biological_process unknown; EXPRESSED IN: 22 plant structures; EXPRESSED DURING: 13 growth stages; BEST Arabidopsis thaliaN/A protein match is: HAP8 (HAPLESS 8) (TAIR:AT5G56250.2); Has 259 Blast hits to 240 proteins in 69 species: Archae - 0; Bacteria - 13; Metazoa - 67; Fungi - 34; Plants - 31; Viruses - 0; Other Eukaryotes - 114 (source: NCBI BLink).
PC-5p-364221_3	ppa009344m	374	high	0.0273	3	N/A	N/A	N/A	N/A	Probable salt tolerance-like protein At1g78600
PC-5p-54385_17	ppa008924m	608	intemediate	0.00795	2	N/A	N/A	N/A	N/A	"Protein BPS1, chloroplastic"
PC-5p-7811_129	ppa001142m	1870	high	0.00128	0.5	1870	intermediate	0.0293	0.333333
PC-5p-7811_129	ppa017960m	N/A	N/A	N/A	N/A	1534	high	0.00803	0.333333
PC-5p-7811_129	ppa016443m	N/A	N/A	N/A	N/A	1540	high	0.00599	0.333333
PC-5p-7811_129	ppa019271m	N/A	N/A	N/A	N/A	1849	high	0.00599	0.333333
PC-5p-7811_129	ppa026760m	N/A	N/A	N/A	N/A	2602	high	0.00803	0.333333
