# Supplementary material for: Genome-Wide Profiling of Small RNAs and Degradome Revealed Conserved Regulations of miRNAs on Auxin-Responsive Genes during Fruit Enlargement in Peaches
Source: Int J Mol Sci. 2017 Dec 13;18(12):2599. doi: 10.3390/ijms18122599 (PMC5751202; doi:10.3390/ijms18122599)
Supplement: Supplementary file 1 [file ijms-18-02599-s001.zip › Supplementary Table/Supplementary table 5.xlsx]

## Sheet: Supplementary table 1
Supplementary table 1 Stem–loop RT primers and qRT-PCR primers of conserved miRNAs in peach fruit
